# Supplementary material for: HPE1, an Effector from Zebra Chip Pathogen Interacts with Tomato Proteins and Perturbs Ubiquitinated Protein Accumulation
Source: Int J Mol Sci. 2021 Aug 20;22(16):9003. doi: 10.3390/ijms22169003 (PMC8396652; doi:10.3390/ijms22169003)
Supplement: Supplementary file 1 [file ijms-22-09003-s001.zip]

Archive with 1 entries (1 files):
- ijms-1317431-supplementary.pdf
